# Supplementary material for: Encapsulation of Vecuronium and Rocuronium by Sugammadex Investigated by Surface-Enhanced Raman Spectroscopy
Source: Molecules. 2025 Jan 9;30(2):231. doi: 10.3390/molecules30020231 (PMC11767325; doi:10.3390/molecules30020231)
Supplement: Supplementary file 1 [file molecules-30-00231-s001.zip]

Archive with 1 entries (1 files):
- molecules-3343351-supplementary.pdf
